# Supplementary material for: Perturbations in gut microbiota composition in patients with polycystic ovary syndrome: a systematic review and meta-analysis
Source: BMC Med. 2023 Aug 9;21:302. doi: 10.1186/s12916-023-02975-8 (PMC10413517; doi:10.1186/s12916-023-02975-8)
Supplement: Supplementary file 2 — Additional file 2: SupplementalTable 12. [the clinical characteristics and sequencinginformation of the studies reported alpha diversity]. [file 12916_2023_2975_MOESM2_ESM.xlsx]

## Sheet: Sheet1
Supplemental Table 12. Characteres of 26 included studies, which reported the alpha diversity information.
#The red font represents alpha diversity results calculated from the downloaded original sequencing data.
No.	Study	Year	Analysis	Country/region	Region	Speciment_type	Definite_of_PCOS	Study_design	Microbiome_assessment_method	Alpha index	Sub-group	Age_case	Age_control	Age_difference	BMI_case	BMI_control	BMI_difference	T_case	T_control	Testosterone_difference	LH_case	LH_control	LH_difference	FSH_case	FSH_control	FSH_difference	LH_FSH_case	LH_FSH_control	LH_FSH_difference	HOMA-IR_case	HOMA-IR_control	HOMA-IR_difference	Case_number	Case_α-diversity(M)	Case_α-diversity(SD)	Control_number	Control_α-diversity(M)	Control_α-diversity(SD)	additional information
1	Liang	2020	original	China	East	Fecal	Rotterdam criteria	Cross-sectional study	16S rRNA, V3-4	observed species	normal weight VS normal weight	25.7 ± 3.5	27.9 ± 3.6	No	20.7	20.9	No	1.9	1.3	Yes	9.7	5.4	No	6.3	8.3	No	1.6	0.65	Yes	1.4	1.7	Yes	10	541.69	82.76	9	564.26	70.22
1	Liang	2020	original	China	East	Fecal	Rotterdam criteria	Cross-sectional study	16S rRNA, V3-4	Shannon index	normal weight VS normal weight	25.7 ± 3.5	27.9 ± 3.6	No	20.7	20.9	No	1.9	1.3	Yes	9.7	5.4	No	6.3	8.3	No	1.6	0.65	Yes	1.4	1.7	Yes	10	5.15	0.68	9	5.33	0.5
1	Liang	2020	original	China	East	Fecal	Rotterdam criteria	Cross-sectional study	16S rRNA, V3-4	Chao1	normal weight VS normal weight	25.7 ± 3.5	27.9 ± 3.6	No	20.7	20.9	No	1.9	1.3	Yes	9.7	5.4	No	6.3	8.3	No	1.6	0.65	Yes	1.4	1.7	Yes	10	778.46	86.15	9	809.23	80
2	Zhou	2020	original	China	East	Fecal	Rotterdam criteria	Cross-sectional study	16S rRNA, V3-4	Shannon index	normal weight VS normal weight	25.1 ± 4.27	22.1 ± 1.64	No	n/a	n/a	No	2.67	1.66	Yes	11.3	6.63	Yes	6.62	7.07	No	1.72	0.54	Yes	2.36	n/a	n/a	30	2.466	0.374	30	2.779	0.562
2	Zhou	2020	original	China	East	Fecal	Rotterdam criteria	Cross-sectional study	16S rRNA, V3-4	Shannon index	obese VS obese	26.9 ± 4.86	25.3 ± 1.61	No	n/a	n/a	No	2.63	1.8	Yes	5.8	6.23	No	5.97	7.76	Yes	0.87	0.83	Yes	6.35	n/a	n/a	30	2.21	0.775	11	2.713	0.566
2	Zhou	2020	original	China	East	Fecal	Rotterdam criteria	Cross-sectional study	16S rRNA, V3-4	Simpson index	normal weight VS normal weight	25.1 ± 4.27	22.1 ± 1.64	No	n/a	n/a	No	2.67	1.66	Yes	11.3	6.63	Yes	6.62	7.07	No	1.72	0.54	Yes	2.36	n/a	n/a	30	0.082	0.03	30	0.076	0.039
2	Zhou	2020	original	China	East	Fecal	Rotterdam criteria	Cross-sectional study	16S rRNA, V3-4	Simpson index	obese VS obese	26.9 ± 4.86	25.3 ± 1.61	No	n/a	n/a	No	2.63	1.8	Yes	5.8	6.23	No	5.97	7.76	Yes	0.87	0.83	Yes	6.35	n/a	n/a	30	0.112	0.059	11	0.082	0.039
2	Zhou	2020	original	China	East	Fecal	Rotterdam criteria	Cross-sectional study	16S rRNA, V3-4	Sobs Index	normal weight VS normal weight	25.1 ± 4.27	22.1 ± 1.64	No	n/a	n/a	No	2.67	1.66	Yes	11.3	6.63	Yes	6.62	7.07	No	1.72	0.54	Yes	2.36	n/a	n/a	30	225.82	86.89	30	258.62	91.8
2	Zhou	2020	original	China	East	Fecal	Rotterdam criteria	Cross-sectional study	16S rRNA, V3-4	Sobs Index	obese VS obese	26.9 ± 4.86	25.3 ± 1.61	No	n/a	n/a	No	2.63	1.8	Yes	5.8	6.23	No	5.97	7.76	Yes	0.87	0.83	Yes	6.35	n/a	n/a	30	228.99	52.63	11	233.48	56.1
2	Zhou	2020	original	China	East	Fecal	Rotterdam criteria	Cross-sectional study	16S rRNA, V3-4	Ace index	normal weight VS normal weight	25.1 ± 4.27	22.1 ± 1.64	No	n/a	n/a	No	2.67	1.66	Yes	11.3	6.63	Yes	6.62	7.07	No	1.72	0.54	Yes	2.36	n/a	n/a	30	267	91.2	30	294.3	96.5
2	Zhou	2020	original	China	East	Fecal	Rotterdam criteria	Cross-sectional study	16S rRNA, V3-4	Ace index	obese VS obese	26.9 ± 4.86	25.3 ± 1.61	No	n/a	n/a	No	2.63	1.8	Yes	5.8	6.23	No	5.97	7.76	Yes	0.87	0.83	Yes	6.35	n/a	n/a	30	289.9	37.1	11	274.1	76.2
2	Zhou	2020	original	China	East	Fecal	Rotterdam criteria	Cross-sectional study	16S rRNA, V3-4	Coverage index	normal weight VS normal weight	25.1 ± 4.27	22.1 ± 1.64	No	n/a	n/a	No	2.67	1.66	Yes	11.3	6.63	Yes	6.62	7.07	No	1.72	0.54	Yes	2.36	n/a	n/a	30	0.9991	0.0002	30	0.9989	0.0004
2	Zhou	2020	original	China	East	Fecal	Rotterdam criteria	Cross-sectional study	16S rRNA, V3-4	Coverage index	obese VS obese	26.9 ± 4.86	25.3 ± 1.61	No	n/a	n/a	No	2.63	1.8	Yes	5.8	6.23	No	5.97	7.76	Yes	0.87	0.83	Yes	6.35	n/a	n/a	30	0.9989	0.0002	11	0.9988	0.0003
2	Zhou	2020	original	China	East	Fecal	Rotterdam criteria	Cross-sectional study	16S rRNA, V3-4	Chao1	normal weight VS normal weight	25.1 ± 4.27	22.1 ± 1.64	No	n/a	n/a	No	2.67	1.66	Yes	11.3	6.63	Yes	6.62	7.07	No	1.72	0.54	Yes	2.36	n/a	n/a	30	295.73	89.34	30	295.73	89.35
2	Zhou	2020	original	China	East	Fecal	Rotterdam criteria	Cross-sectional study	16S rRNA, V3-4	Chao1	obese VS obese	26.9 ± 4.86	25.3 ± 1.61	No	n/a	n/a	No	2.63	1.8	Yes	5.8	6.23	No	5.97	7.76	Yes	0.87	0.83	Yes	6.35	n/a	n/a	30	281.83	50.18	11	280.42	80.35
3	Jobioa	2020	original	America	West	Fecal	NIH	Prospective, case-control, cross-sectional study	16S rRNA, V3-4	Shannon index	obese VS obese	16.1 ± 0.3	14.5 ± 0.4	Yes	36	35	No	1.49	0.69	Yes	n/a	n/a	n/a	n/a	n/a	n/a	n/a	n/a	n/a	4.5	4.1	No	37	3.8623	0.3943	21	3.9667	0.2281	1. dietary information: fatintake (%): obese PCOS, 40%; Obese Control, 34%. Protein intake (%): obese PCOS, 16%; Obese Control, 18%. Carbohydrate intake (%): obese PCOS, 44%; Obese Control, 46%. 2. Physical Activity: Activity from recall survey (METS), obese PCOS, 54±1.4; Obese Control, 52.9 ± 1.6.
3	Jobioa	2020	original	America	West	Fecal	NIH	Prospective, case-control, cross-sectional study	16S rRNA, V3-4	Chao1	obese VS obese	16.1 ± 0.3	14.5 ± 0.4	Yes	36	35	No	1.49	0.69	Yes	n/a	n/a	n/a	n/a	n/a	n/a	n/a	n/a	n/a	4.5	4.1	No	37	92.2435	14.2049	21	83.5609	13.9791
4	zeng	2019	original	China	East	Fecal	Rotterdam criteria	Pilot study	16S rRNA, V3-4	Shannon index	normal weight VS normal weight	26.13 ± 7.06	26.38 ± 3.85	No	22.58	20.82	No	1.91	0.69	Yes	8.66	2.51	Yes	5.21	6.2	No	1.69	0.3	Yes	1.94	1.41	No	8	2.4618	0.7989	8	2.5956	1.1248
4	zeng	2019	original	China	East	Fecal	Rotterdam criteria	Pilot study	16S rRNA, V3-4	Shannon index	normal weight VS normal weight	25.11 ± 4.28	26.38 ± 3.85	No	22.63	20.82	No	2.06	0.69	Yes	10.27	2.51	Yes	5.71	6.2	No	1.91	0.3	Yes	4.13	1.41	Yes	9	2.325	0.7512	8	2.5956	1.1248
4	zeng	2019	original	China	East	Fecal	Rotterdam criteria	Pilot study	16S rRNA, V3-4	Observed OTUs	normal weight VS normal weight	26.13 ± 7.06	26.38 ± 3.85	No	22.58	20.82	No	1.91	0.69	Yes	8.66	2.51	Yes	5.21	6.2	No	1.69	0.3	Yes	1.94	1.41	No	8	110.835	28.6347	8	131.863	44.3837
4	zeng	2019	original	China	East	Fecal	Rotterdam criteria	Pilot study	16S rRNA, V3-4	Observed OTUs	normal weight VS normal weight	25.11 ± 4.28	26.38 ± 3.85	No	22.63	20.82	No	2.06	0.69	Yes	10.27	2.51	Yes	5.71	6.2	No	1.91	0.3	Yes	4.13	1.41	Yes	9	109.52	37.01	8	131.863	44.3837
5	Qi	2019	original	China	East	Fecal	Rotterdam criteria	Cohort	METAGENOMICS	Shannon index	POCS women VS healthy women	29.9 ± 0.45	29.6 ± 0.56	No	24.7	23.7	No	0.61	0.45	Yes	8.83	4.84	Yes	5.85	6.79	Yes	1.52	0.75	Yes	3.13	1.55	Yes	50	11.616	0.432	43	11.6486	0.5218
6	Torres	2018	original	Poland	West	Fecal	Rotterdam criteria	Cohort	16S rRNA, V4	Shannon index	POCS women VS healthy women	27.4 ± 4.9	29.4 ± 4.9	No	25.6	23.7	No	0.56	0.3	Yes	11.9	7.7	Yes	5.5	5.7	No	2.3	1.4	Yes	2.27	1.75	No	70	66.3563	66.3563	47	91.0098	58.3043
6	Torres	2018	original	Poland	West	Fecal	Rotterdam criteria	Cohort	16S rRNA, V4	Pielou's Evenness	POCS women VS healthy women	27.4 ± 4.9	29.4 ± 4.9	No	25.6	23.7	No	0.56	0.3	Yes	11.9	7.7	Yes	5.5	5.7	No	2.3	1.4	Yes	2.27	1.75	No	70	80.4244	62.3572	47	81.1308	81.1308
6	Torres	2018	original	Poland	West	Fecal	Rotterdam criteria	Cohort	16S rRNA, V4	amplicon sequence variants	POCS women VS healthy women	27.4 ± 4.9	29.4 ± 4.9	No	25.6	23.7	No	0.56	0.3	Yes	11.9	7.7	Yes	5.5	5.7	No	2.3	1.4	Yes	2.27	1.75	No	70	80.7566	19.5261	47	94.7458	59.9124
6	Torres	2018	original	Poland	West	Fecal	Rotterdam criteria	Cohort	16S rRNA, V4	amplicon sequence variants	POCS women VS healthy women	27.4 ± 4.9	29.4 ± 4.9	No	25.6	23.7	No	0.56	0.3	Yes	11.9	7.7	Yes	5.5	5.7	No	2.3	1.4	Yes	2.27	1.75	No	70	66.4711	54.7752	47	98.9221	98.9221
7	Insenser	2018	original	Spain	west	Fecal	Rotterdam criteria	Cross-sectional study	16S rRNA, V4	Shannon index	non obese VS non obese	23.0 ± 7.9	27.3 ± 6.5	No	24.4	23.4	No	2	1.6	n/a	n/a	n/a	n/a	n/a	n/a	n/a	n/a	n/a	n/a	3.3	1.6	n/a	7	2.9489	0.0947	8	2.6444	0.3892
7	Insenser	2018	original	Spain	west	Fecal	Rotterdam criteria	Cross-sectional study	16S rRNA, V4	Shannon index	obese VS obese	29.9 ± 5.1	27.3 ± 4.0	No	37	35.9	No	2.4	2.5	n/a	n/a	n/a	n/a	n/a	n/a	n/a	n/a	n/a	n/a	2.6	1.5	n/a	8	2.7358	0.2602	8	2.7475	0.2786
7	Insenser	2018	original	Spain	west	Fecal	Rotterdam criteria	Cross-sectional study	16S rRNA, V4	Chao1	non obese VS non obese	23.0 ± 7.9	27.3 ± 6.5	No	24.4	23.4	No	2	1.6	n/a	n/a	n/a	n/a	n/a	n/a	n/a	n/a	n/a	n/a	3.3	1.6	n/a	7	108.152	17.4239	8	106.778	29.2923
7	Insenser	2018	original	Spain	west	Fecal	Rotterdam criteria	Cross-sectional study	16S rRNA, V4	Chao1	obese VS obese	29.9 ± 5.1	27.3 ± 4.0	No	37	35.9	No	2.4	2.5	n/a	n/a	n/a	n/a	n/a	n/a	n/a	n/a	n/a	n/a	2.6	1.5	n/a	8	97.8371	11.0537	8	101.47	13.4487
8	Liu	2017	original	China	East	Fecal	Rotterdam criteria	Cross-sectional study	16S rRNA, V3-4	Chao1	normal weight VS normal weight	25.5 ± 4.3	32.2 ± 5.9	No	21.6	21.9	No	4.5	0.79	Yes	15.7	7.5	Yes	7.2	5.3	No	2.3	1.5	No	1.1	1.7	Yes	12	158.482	49.3842	9	204.563	42.7621
8	Liu	2017	re-analysis	China	East	Fecal	Rotterdam criteria	Cross-sectional study	16S rRNA, V3-4	observed species	normal weight VS normal weight	25.5 ± 4.3	32.2 ± 5.9	No	21.6	21.9	No	4.5	0.79	Yes	15.7	7.5	Yes	7.2	5.3	No	2.3	1.5	No	1.1	1.7	Yes	12	77.1667	18.0345	9	85.7778	11.9873
8	Liu	2017	re-analysis	China	East	Fecal	Rotterdam criteria	Cross-sectional study	16S rRNA, V3-4	Shannon index	normal weight VS normal weight	25.5 ± 4.3	32.2 ± 5.9	No	21.6	21.9	No	4.5	0.79	Yes	15.7	7.5	Yes	7.2	5.3	No	2.3	1.5	No	1.1	1.7	Yes	12	5.79262	0.291781	9	5.92157	0.210009
8	Liu	2017	re-analysis	China	East	Fecal	Rotterdam criteria	Cross-sectional study	16S rRNA, V3-4	Simpson index	normal weight VS normal weight	25.5 ± 4.3	32.2 ± 5.9	No	21.6	21.9	No	4.5	0.79	Yes	15.7	7.5	Yes	7.2	5.3	No	2.3	1.5	No	1.1	1.7	Yes	12	0.977143	0.004646	9	0.978788	0.003923
8	Liu	2017	re-analysis	China	East	Fecal	Rotterdam criteria	Cross-sectional study	16S rRNA, V3-4	PD whole tree	normal weight VS normal weight	25.5 ± 4.3	32.2 ± 5.9	No	21.6	21.9	No	4.5	0.79	Yes	15.7	7.5	Yes	7.2	5.3	No	2.3	1.5	No	1.1	1.7	Yes	12	6.22095	1.34788	9	7.61474	0.920527
8	Liu	2017	re-analysis	China	East	Fecal	Rotterdam criteria	Cross-sectional study	16S rRNA, V3-4	observed species	overweight VS overweight	29.3 ± 6.5	33 ± 5.4	No	30	27.5	No	5.4	1	Yes	19.4	11.3	No	6.4	7	No	2.5	1.6	No	3.3	3.5	No	21	81.3684	39.4098	6	77.1667	18.9886
8	Liu	2017	re-analysis	China	East	Fecal	Rotterdam criteria	Cross-sectional study	16S rRNA, V3-4	Shannon index	overweight VS overweight	29.3 ± 6.5	33 ± 5.4	No	30	27.5	No	5.4	1	Yes	19.4	11.3	No	6.4	7	No	2.5	1.6	No	3.3	3.5	No	21	5.71179	0.56094	6	5.75111	0.368887
8	Liu	2017	re-analysis	China	East	Fecal	Rotterdam criteria	Cross-sectional study	16S rRNA, V3-4	Simpson index	overweight VS overweight	29.3 ± 6.5	33 ± 5.4	No	30	27.5	No	5.4	1	Yes	19.4	11.3	No	6.4	7	No	2.5	1.6	No	3.3	3.5	No	21	0.974397	0.008378	6	0.975844	0.006711
8	Liu	2017	re-analysis	China	East	Fecal	Rotterdam criteria	Cross-sectional study	16S rRNA, V3-4	PD whole tree	overweight VS overweight	29.3 ± 6.5	33 ± 5.4	No	30	27.5	No	5.4	1	Yes	19.4	11.3	No	6.4	7	No	2.5	1.6	No	3.3	3.5	No	21	5.59524	1.61209	6	6.67255	1.68653
8	Liu	2017	original	China	East	Fecal	Rotterdam criteria	Cross-sectional study	16S rRNA, V3-4	Observed OTUs	normal weight VS normal weight	25.5 ± 4.3	32.2 ± 5.9	No	21.6	21.9	n/a	4.5	0.79	n/a	15.7	7.5	n/a	7.2	5.3	n/a	2.3	1.5	n/a	1.1	1.7	n/a	12	110.137	35.1523	9	169.57	33.0701
8	Liu	2017	original	China	East	Fecal	Rotterdam criteria	Cross-sectional study	16S rRNA, V3-4	Observed OTUs	overweight VS overweight	29.3 ± 6.5	33 ± 5.4	No	30	27.5	No	5.4	1	Yes	19.4	11.3	No	6.4	7	No	2.5	1.6	No	3.3	3.5	No	21	98.5661	51.6227	6	148.759	65.8286
8	Liu	2017	original	China	East	Fecal	Rotterdam criteria	Cross-sectional study	16S rRNA, V3-4	Chao1	overweight VS overweight	29.3 ± 6.5	33 ± 5.4	No	30	27.5	No	5.4	1	Yes	19.4	11.3	No	6.4	7	No	2.5	1.6	No	3.3	3.5	No	21	120.053	55.6524	6	187.378	76.2776
9	Lindheim	2017	original	Austria	West	Fecal	Rotterdam criteria	Pilot cohort	16S rRNA, V1-2	Observed OTUs	POCS women VS healthy women	median = 27, IQR = 5.9	median = 32, IQR = 12.0	Yes	24.9	22.3	No	1.3	1.1	No	9.3	5.8	Yes	7.5	9.2	No	1.5	1.2	Yes	1.7	0.8	Yes	24	274.906	119.125	20	312.092	85.8148
9	Lindheim	2017	re-analysis	Austria	West	Fecal	Rotterdam criteria	Pilot cohort	16S rRNA, V1-2	Chao1	POCS women VS healthy women	median = 27, IQR = 5.9	median = 32, IQR = 12.0	Yes	24.9	22.3	No	1.3	1.1	No	9.3	5.8	Yes	7.5	9.2	No	1.5	1.2	Yes	1.7	0.8	Yes	24	446.852	83.8657	20	517.05	90.7891
9	Lindheim	2017	re-analysis	Austria	West	Fecal	Rotterdam criteria	Pilot cohort	16S rRNA, V1-2	Ace index	POCS women VS healthy women	median = 27, IQR = 5.9	median = 32, IQR = 12.0	Yes	24.9	22.3	No	1.3	1.1	No	9.3	5.8	Yes	7.5	9.2	No	1.5	1.2	Yes	1.7	0.8	Yes	24	440.985	82.5307	20	506.947	86.0187
9	Lindheim	2017	re-analysis	Austria	West	Fecal	Rotterdam criteria	Pilot cohort	16S rRNA, V1-2	observed species	POCS women VS healthy women	median = 27, IQR = 5.9	median = 32, IQR = 12.0	Yes	24.9	22.3	No	1.3	1.1	No	9.3	5.8	Yes	7.5	9.2	No	1.5	1.2	Yes	1.7	0.8	Yes	24	421.917	76.8804	20	480.895	78.3432
9	Lindheim	2017	re-analysis	Austria	West	Fecal	Rotterdam criteria	Pilot cohort	16S rRNA, V1-2	Shannon index	POCS women VS healthy women	median = 27, IQR = 5.9	median = 32, IQR = 12.0	Yes	24.9	22.3	No	1.3	1.1	No	9.3	5.8	Yes	7.5	9.2	No	1.5	1.2	Yes	1.7	0.8	Yes	24	7.12518	0.504772	20	7.50459	0.497825
9	Lindheim	2017	re-analysis	Austria	West	Fecal	Rotterdam criteria	Pilot cohort	16S rRNA, V1-2	Simpson index	POCS women VS healthy women	median = 27, IQR = 5.9	median = 32, IQR = 12.0	Yes	24.9	22.3	No	1.3	1.1	No	9.3	5.8	Yes	7.5	9.2	No	1.5	1.2	Yes	1.7	0.8	Yes	24	0.977955	0.013332	20	0.985346	0.008503
9	Lindheim	2017	original	Austria	West	Fecal	Rotterdam criteria	Pilot cohort	16S rRNA, V1-2	PD whole tree	POCS women VS healthy women	median = 27, IQR = 5.9	median = 32, IQR = 12.0	Yes	24.9	22.3	No	1.3	1.1	No	9.3	5.8	Yes	7.5	9.2	No	1.5	1.2	Yes	1.7	0.8	Yes	24	14.65	1.75	20	16.935	2.55
10	Eyupoglu	2020	original	Turkey	West	Fecal	Rotterdam criteria	Cross-sectional study	16S rRNA, V3-4	Observed OTUs	POCS women VS healthy women	20 (IQR=19-22)	median = 22, IQR = 18-27	No	29.6	31.5	No	2.22	0.97	Yes	n/a	n/a	n/a	n/a	n/a	n/a	n/a	n/a	n/a	2	2.1	No	17	115.85	39.7564	15	126.825	26.8162
10	Eyupoglu	2020	original	Turkey	West	Fecal	Rotterdam criteria	Cross-sectional study	16S rRNA, V3-4	Observed OTUs	overweight VS overweight	n/a	n/a	n/a	n/a	n/a	n/a	n/a	n/a	n/a	n/a	n/a	n/a	n/a	n/a	n/a	n/a	n/a	n/a	n/a	n/a	n/a	10	94.6184	17.0586	8	146.956	11.488
10	Eyupoglu	2020	original	Turkey	West	Fecal	Rotterdam criteria	Cross-sectional study	16S rRNA, V3-4	Observed OTUs	obese VS obese	n/a	n/a	n/a	n/a	n/a	n/a	n/a	n/a	n/a	n/a	n/a	n/a	n/a	n/a	n/a	n/a	n/a	n/a	n/a	n/a	n/a	7	138.937	44.6149	7	114.905	17.7147
11	Yang	2021	re-analysis	China	East	Fecal	Rotterdam criteria	Cross-sectional study	16S rRNA, V4	Observed OTUs	normal weight VS normal weight	24.00 (22.00, 27.00)	26.00 (24.00, 27.00)	No	21.07	19.8	No	0.18	0.15	Yes	8.67	4.5	Yes	7.07	6.82	No	1.36	0.69	Yes	1.61	1.03	Yes	56	193.132	43.7097	31	189.862	47.9074
11	Yang	2021	original	China	East	Fecal	Rotterdam criteria	Cross-sectional study	16S rRNA, V4	observed species	normal weight VS normal weight	24.00 (22.00, 27.00)	26.00 (24.00, 27.00)	No		19.8	No	0.18	0.15	Yes	8.67	4.5	Yes	7.07	6.82	No	1.36	0.69	Yes	1.61	1.03	Yes	56	332.446	68.2195	31	277.241	71.8228
11	Yang	2021	original	China	East	Fecal	Rotterdam criteria	Cross-sectional study	16S rRNA, V4	PD whole tree	normal weight VS normal weight	24.00 (22.00, 27.00)	26.00 (24.00, 27.00)	No		19.8	No	0.18	0.15	Yes	8.67	4.5	Yes	7.07	6.82	No	1.36	0.69	Yes	1.61	1.03	Yes	56	17.1853	2.7256	31	15.695	2.9
11	Yang	2021	re-analysis	China	East	Fecal	Rotterdam criteria	Cross-sectional study	16S rRNA, V4	Ace index	normal weight VS normal weight	24.00 (22.00, 27.00)	26.00 (24.00, 27.00)	No	21.07	19.8	No	0.18	0.15	Yes	8.67	4.5	Yes	7.07	6.82	No	1.36	0.69	Yes	1.61	1.03	Yes	56	196.767	45.2092	31	194.003	50.0604
11	Yang	2021	re-analysis	China	East	Fecal	Rotterdam criteria	Cross-sectional study	16S rRNA, V4	Shannon index	normal weight VS normal weight	24.00 (22.00, 27.00)	26.00 (24.00, 27.00)	No	21.07	19.8	No	0.18	0.15	Yes	8.67	4.5	Yes	7.07	6.82	No	1.36	0.69	Yes	1.61	1.03	Yes	56	5.71919	0.632279	31	5.78601	0.704496
11	Yang	2021	re-analysis	China	East	Fecal	Rotterdam criteria	Cross-sectional study	16S rRNA, V4	Simpson index	normal weight VS normal weight	24.00 (22.00, 27.00)	26.00 (24.00, 27.00)	No	21.07	19.8	No	0.18	0.15	Yes	8.67	4.5	Yes	7.07	6.82	No	1.36	0.69	Yes	1.61	1.03	Yes	56	0.953659	0.026537	31	0.955486	0.027216
11	Yang	2021	original	China	East	Fecal	Rotterdam criteria	Cross-sectional study	16S rRNA, V4	Chao1	normal weight VS normal weight	24.00 (22.00, 27.00)	26.00 (24.00, 27.00)	No		19.8	No	0.18	0.15	Yes	8.67	4.5	Yes	7.07	6.82	No	1.36	0.69	Yes	1.61	1.03	Yes	56	567.306	83.745	31	441.48	126.925
12	Lüll	2021	original	Finland	West	Fecal	Rotterdam criteria	Prospective, case–control study	16S rRNA, V3-4	Shannon index	POCS women VS healthy women	n/a	n/a	No	26.96	25.09	No	1.33	1.14	Yes	n/a	n/a	Yes	n/a	n/a	No	n/a	n/a	Yes	n/a	n/a	Yes	102	3.318	0.2929	201	3.3324	0.2677
13	Parodi	2021	original	North America	West	Fecal	NIH	Cross-sectional study	16S rRNA, V?	Observed OTUs	POCS women VS healthy women	29.0 ± 5	35.0 ± 7	Yes	33.5	26.9	Yes	n/a	n/a	n/a	n/a	n/a	n/a	n/a	n/a	n/a	n/a	n/a	n/a	n/a	n/a	n/a	23	805.085	151.785	23	968.927	204.859
14	Mammadova	2021	original	Turkey	West	Fecal	Rotterdam criteria	Cross-sectional study	16S rRNA, V3-4	PD whole tree	normal weight VS normal weight	19.5 (19.0-22.5)	23.0 (22.0-24.3)	Yes	22.9	22.5	No	20.41	10.74	Yes	n/a	n/a	n/a	n/a	n/a	n/a	n/a	n/a	n/a	1.7	1.2	No	24	13.3045	3.07	22	13.2328	2.33
14	Mammadova	2021	original	Turkey	West	Fecal	Rotterdam criteria	Cross-sectional study	16S rRNA, V3-4	Shannon index	normal weight VS normal weight	19.5 (19.0-22.5)	23.0 (22.0-24.3)	Yes	22.9	22.5	No	20.41	10.74	Yes	n/a	n/a	n/a	n/a	n/a	n/a	n/a	n/a	n/a	1.7	1.2	No	24	4.88	0.555	22	4.9129	0.509
14	Mammadova	2021	original	Turkey	West	Fecal	Rotterdam criteria	Cross-sectional study	16S rRNA, V3-4	Observed OTUs	normal weight VS normal weight	19.5 (19.0-22.5)	23.0 (22.0-24.3)	Yes	22.9	22.5	No	20.41	10.74	Yes	n/a	n/a	n/a	n/a	n/a	n/a	n/a	n/a	n/a	1.7	1.2	No	24	219.355	54.194	22	222.796	40.43
15	Dong	2021	original	China	East	Fecal	Rotterdam criteria	Cross-sectional study	16S rDNA Full-Length	Shannon index	POCS women VS healthy women	30(27-34)	31(28-33.5)	No	26.95	22.58	Yes	0.2	0.12	Yes	8.37	3.82	Yes	6.22	7.08	Yes	1.34	0.53	Yes	3.49	1.93	Yes	45	5.4148	5.4148	37	5.7105	5.7105
15	Dong	2021	original	China	East	Fecal	Rotterdam criteria	Cross-sectional study	16S rDNA Full-Length	Shannon index	insulin resistance VS insulin resistance	30(26.75-32.25)	31(28-32)	No	29.29	25.4	No	0.22	0.12	No	8.01	3.27	Yes	6.02	7.16	No	n/a	n/a	n/a	4.81	3.35	No	27	5.3562	1.1156	7	5.1249	1.0136
15	Dong	2021	original	China	East	Fecal	Rotterdam criteria	Cross-sectional study	16S rDNA Full-Length	Shannon index	non-insulin resistance VS non-insulin resistance	28(26-36)	32(29.5-34)	No	22.1	22.45	No	0.17	0.12	No	9.51	4.04	Yes	6.67	6.9	No	n/a	n/a	n/a	1.81	1.71	No	15	5.7263	0.7521	22	6.1174	0.9838
15	Dong	2021	original	China	East	Fecal	Rotterdam criteria	Cross-sectional study	16S rDNA Full-Length	Shannon index	overweight VS overweight	30(27-33)	31(28.5-32.25)	No	29.03	25.63	No	0.2	0.12	No	8.24	3.54	Yes	6.02	7.11	No	n/a	n/a	n/a	4.19	2.49	No	31	5.2511	1.1726	12	5.2014	1.0887
15	Dong	2021	original	China	East	Fecal	Rotterdam criteria	Cross-sectional study	16S rDNA Full-Length	Shannon index	normal weight VS normal weight	30.5(25.75-35)	31(28-35)	No	21.83	21.28	No	0.18	0.12	No	9.51	4.28	Yes	7.33	7.08	No	n/a	n/a	n/a	1.84	1.68	No	14	5.8916	0.5203	25	6.0473	0.9654
16	Zhu	2021	original	China	East	Fecal	Rotterdam criteria	Cross-sectional study	16S rRNA, V3-4	Shannon index	POCS women VS healthy women	n/a	NA	n/a	n/a	n/a	n/a	n/a	n/a	n/a	n/a	n/a	n/a	n/a	n/a	n/a	n/a	n/a	n/a	n/a	n/a	n/a	54	3.3668	0.5326	33	3.7386	0.4321
17	Zhou	2021	re-analysis	China	East	Fecal	Rotterdam criteria	Cross-sectional study	16S rRNA, V1-2	Chao1	obese VS obese	26±4	24±1	No	29.78	29.72	No	0.24	0.13	Yes	8.34	11.46	Yes	6.4	6.73	No	1.39	1.72	Yes	n/a	n/a	n/a	18	178.45	39.6091	15	204.195	76.2253
17	Zhou	2021	re-analysis	China	East	Fecal	Rotterdam criteria	Cross-sectional study	16S rRNA, V1-2	Observed OTUs	obese VS obese	26±4	24±1	No	29.78	29.72	No	0.24	0.13	Yes	8.34	11.46	Yes	6.4	6.73	No	1.39	1.72	Yes	n/a	n/a	n/a	18	175.833	39.1967	15	199.6	67.4386
17	Zhou	2021	original	China	East	Fecal	Rotterdam criteria	Cross-sectional study	16S rRNA, V1-2	Sobs Index	obese VS obese	26±4	24±1	No	29.78	29.72	No	0.24	0.13	Yes	8.34	11.46	Yes	6.4	6.73	No	1.39	1.72	Yes	n/a	n/a	n/a	18	221.35	106.714	15	288.51	78.6895
17	Zhou	2021	original	China	East	Fecal	Rotterdam criteria	Cross-sectional study	16S rRNA, V1-2	Shannon index	obese VS obese	26±4	24±1	No	29.78	29.72	No	0.24	0.13	Yes	8.34	11.46	Yes	6.4	6.73	No	1.39	1.72	Yes	n/a	n/a	n/a	18	2.825	0.5177	15	3.1906	0.6883
17	Zhou	2021	re-analysis	China	East	Fecal	Rotterdam criteria	Cross-sectional study	16S rRNA, V1-2	Ace index	obese VS obese	26±4	24±1	No	29.78	29.72	No	0.24	0.13	Yes	8.34	11.46	Yes	6.4	6.73	No	1.39	1.72	Yes	n/a	n/a	n/a	18	178.193	39.7585	15	202.507	73.3556
17	Zhou	2021	re-analysis	China	East	Fecal	Rotterdam criteria	Cross-sectional study	16S rRNA, V1-2	observed species	obese VS obese	26±4	24±1	No	29.78	29.72	No	0.24	0.13	Yes	8.34	11.46	Yes	6.4	6.73	No	1.39	1.72	Yes	n/a	n/a	n/a	18	175.833	39.1967	15	199.6	67.4386
17	Zhou	2021	re-analysis	China	East	Fecal	Rotterdam criteria	Cross-sectional study	16S rRNA, V1-2	Simpson index	obese VS obese	26±4	24±1	No	29.78	29.72	No	0.24	0.13	Yes	8.34	11.46	Yes	6.4	6.73	No	1.39	1.72	Yes	n/a	n/a	n/a	18	6.72642	0.473287	15	7.03222	0.315465
17	Zhou	2021	re-analysis	China	East	Fecal	Rotterdam criteria	Cross-sectional study	16S rRNA, V1-2	PD whole tree	obese VS obese	26±4	24±1	No	29.78	29.72	No	0.24	0.13	Yes	8.34	11.46	Yes	6.4	6.73	No	1.39	1.72	Yes	n/a	n/a	n/a	18	15.1276	2.55598	15	17.1595	4.30928
18	Hassan	2022	original	India	East	Fecal	Rotterdam criteria	Cross-sectional study	16S rRNA, V3-4	Shannon index	POCS women VS healthy women	23.9 (6.9)	21.1 (2.5)	No	25.4	23.2	Yes			No	5	4.3	No	5.5	5.1	No	0.97	0.9	No	n/a	n/a	n/a	19	2.2258	0.5741	20	2.5015	0.3919
19	He	2021	original	China	East	Fecal	Rotterdam criteria	Cross-sectional study	16S rRNA, V3-4	Chao1	normal weight VS normal weight	26.4 ± 3.41	28.25 ± 1.22	No	21.32	21.28	No	1.93	0.75	Yes	15.5	6.25	Yes	5.92	6.8	No	2.53	0.96	Yes	1.61	1.54	No	10	166.089	23.6265	12	171.173	35.4792
19	He	2021	original	China	East	Fecal	Rotterdam criteria	Cross-sectional study	16S rRNA, V3-4	Chao1	normal weight VS normal weight	26.71 ± 2.43	28.25 ± 1.22	No	21.91	21.28	No	1.81	0.75	Yes	15.37	6.25	Yes	6.43	6.8	No	2.42	0.96	Yes	3.57	1.54	No	14	173.003	33.7191	12	171.173	35.4792
19	He	2021	original	China	East	Fecal	Rotterdam criteria	Cross-sectional study	16S rRNA, V3-4	Observed OTUs	normal weight VS normal weight	26.4 ± 3.41	28.25 ± 1.22	No	21.32	21.28	No	1.93	0.75	Yes	15.5	6.25	Yes	5.92	6.8	No	2.53	0.96	Yes	1.61	1.54	Yes	10	144.89	29.4568	12	156.914	31.2989
19	He	2021	original	China	East	Fecal	Rotterdam criteria	Cross-sectional study	16S rRNA, V3-4	Observed OTUs	normal weight VS normal weight	26.71 ± 2.43	28.25 ± 1.22	No	21.91	21.28	No	1.81	0.75	Yes	15.37	6.25	Yes	6.43	6.8	No	2.42	0.96	Yes	3.57	1.54	Yes	14	158.272	39.3061	12	156.914	31.2989
21	Garcia-Beltran	2020	re-analysis	Catalan	West	Fecal	Rotterdam criteria	Cross-sectional study	16S rRNA, V3-4	Observed OTUs	POCS women VS healthy women	15.8	15.9	No	25	22	Yes	1.3	1	Yes	n/a	n/a	n/a	n/a	n/a	n/a	n/a	n/a	n/a	2.1	2	No	29	104.714	33.2118	31	96.4839	18.5182
21	Garcia-Beltran	2020	re-analysis	Catalan	West	Fecal	Rotterdam criteria	Cross-sectional study	16S rRNA, V3-4	Chao1	POCS women VS healthy women	15.8	15.9	No	25	22	Yes	1.3	1	Yes	n/a	n/a	n/a	n/a	n/a	n/a	n/a	n/a	n/a	2.1	2	No	29	104.723	33.2172	31	96.4946	18.5114
21	Garcia-Beltran	2020	original	Catalan	West	Fecal	Rotterdam criteria	Cross-sectional study	16S rRNA, V3-4	amplicon sequence variants	POCS women VS healthy women	15.8	15.9	No	25	22	Yes	1.3	1	Yes	n/a	n/a	n/a	n/a	n/a	n/a	n/a	n/a	n/a	2.1	2	No	29	142.371	53.7633	31	159.359	56.1636
21	Garcia-Beltran	2020	original	Catalan	West	Fecal	Rotterdam criteria	Cross-sectional study	16S rRNA, V3-4	Pielou's Evenness	POCS women VS healthy women	15.8	15.9	No	25	22	Yes	1.3	1	Yes	n/a	n/a	n/a	n/a	n/a	n/a	n/a	n/a	n/a	2.1	2	No	29	0.6363	0.0983	31	0.6981	0.1232
21	Garcia-Beltran	2020	original	Catalan	West	Fecal	Rotterdam criteria	Cross-sectional study	16S rRNA, V3-4	Shannon index	POCS women VS healthy women	15.8	15.9	No	25	22	Yes	1.3	1	Yes	n/a	n/a	n/a	n/a	n/a	n/a	n/a	n/a	n/a	2.1	2	No	29	4.5968	0.9692	31	5.0735	1.1688
21	Garcia-Beltran	2020	re-analysis	Catalan	West	Fecal	Rotterdam criteria	Cross-sectional study	16S rRNA, V3-4	observed species	POCS women VS healthy women	15.8	15.9	No	25	22	Yes	1.3	1	Yes	n/a	n/a	n/a	n/a	n/a	n/a	n/a	n/a	n/a	2.1	2	No	29	104.714	33.2118	31	96.4839	18.5182
21	Garcia-Beltran	2020	re-analysis	Catalan	West	Fecal	Rotterdam criteria	Cross-sectional study	16S rRNA, V3-4	Simpson index	POCS women VS healthy women	15.8	15.9	No	25	22	Yes	1.3	1	Yes	n/a	n/a	n/a	n/a	n/a	n/a	n/a	n/a	n/a	2.1	2	No	29	0.983378	0.005617	31	0.98361	0.003707
21	Garcia-Beltran	2020	re-analysis	Catalan	West	Fecal	Rotterdam criteria	Cross-sectional study	16S rRNA, V3-4	PD whole tree	POCS women VS healthy women	15.8	15.9	No	25	22	Yes	1.3	1	Yes	n/a	n/a	n/a	n/a	n/a	n/a	n/a	n/a	n/a	2.1	2	No	29	6.85974	1.45669	31	7.31281	1.75596
22	Liang	2021	original	China	East	Fecal	Rotterdam criteria	Cross-sectional study	16S rRNA, V4	Chao1	normal weight VS normal weight	24.13 ± 2.45	25.08 ± 3.59	No	20.46	20.43	No	1.57	1.37	No	15.91	4.91	Yes	5.79	6.89	No	2.94	0.69	Yes	2.71	2.03	No	10	249.291	96.8407	10	262.751	47.2159
22	Liang	2021	original	China	East	Fecal	Rotterdam criteria	Cross-sectional study	16S rRNA, V4	Chao1	overweight VS overweight	28.94 ± 6.13	30.12 ± 5.20	No	27.34	26.05	No	1.69	1.16	No	13.91	4.61	Yes	5.71	6.57	No	2.57	0.73	Yes	4.67	2.69	No	10	220.125	44.3251	10	220.478	65.0423
22	Liang	2021	re-analysis	China	East	Fecal	Rotterdam criteria	Cross-sectional study	16S rRNA, V4	Observed OTUs	overweight VS overweight	28.94 ± 6.13	30.12 ± 5.20	No	27.34	26.05	No	1.69	1.16	No	13.91	4.61	Yes	5.71	6.57	No	2.57	0.73	Yes	4.67	2.69	No	10	99.5	19.4494	10	99.5	19.4494
22	Liang	2021	re-analysis	China	East	Fecal	Rotterdam criteria	Cross-sectional study	16S rRNA, V4	Observed OTUs	normal weight VS normal weight	24.13 ± 2.45	25.08 ± 3.59	No	20.46	20.43	No	1.57	1.37	No	15.91	4.91	Yes	5.79	6.89	No	2.94	0.69	Yes	2.71	2.03	No	10	109.4	29.6431	10	124.7	29.2728
22	Liang	2021	original	China	East	Fecal	Rotterdam criteria	Cross-sectional study	16S rRNA, V4	observed species	overweight VS overweight	28.94 ± 6.13	30.12 ± 5.20	No	27.34	26.05	No	1.69	1.16	No	13.91	4.61	Yes	5.71	6.57	No	2.57	0.73	Yes	4.67	2.69	No	10	180.432	59.697	10	186.239	32.9363
22	Liang	2021	original	China	East	Fecal	Rotterdam criteria	Cross-sectional study	16S rRNA, V4	observed species	normal weight VS normal weight	24.13 ± 2.45	25.08 ± 3.59	No	20.46	20.43	No	1.57	1.37	No	15.91	4.91	Yes	5.79	6.89	No	2.94	0.69	Yes	2.71	2.03	No	10	216.721	81.9977	10	230.018	36.3672
22	Liang	2021	re-analysis	China	East	Fecal	Rotterdam criteria	Cross-sectional study	16S rRNA, V4	Simpson index	overweight VS overweight	28.94 ± 6.13	30.12 ± 5.20	No	27.34	26.05	No	1.69	1.16	No	13.91	4.61	Yes	5.71	6.57	No	2.57	0.73	Yes	4.67	2.69	No	10	0.907624	0.026501	10	0.907624	0.026501
22	Liang	2021	re-analysis	China	East	Fecal	Rotterdam criteria	Cross-sectional study	16S rRNA, V4	PD whole tree	overweight VS overweight	28.94 ± 6.13	30.12 ± 5.20	No	27.34	26.05	No	1.69	1.16	No	13.91	4.61	Yes	5.71	6.57	No	2.57	0.73	Yes	4.67	2.69	No	10	9.31915	1.60201	10	9.31915	1.60201
22	Liang	2021	original	China	East	Fecal	Rotterdam criteria	Cross-sectional study	16S rRNA, V4	Ace index	overweight VS overweight	28.94 ± 6.13	30.12 ± 5.20	No	27.34	26.05	No	1.69	1.16	No	13.91	4.61	Yes	5.71	6.57	No	2.57	0.73	Yes	4.67	2.69	No	10	224.944	22.3504	10	221.198	31.582
22	Liang	2021	original	China	East	Fecal	Rotterdam criteria	Cross-sectional study	16S rRNA, V4	Ace index	normal weight VS normal weight	24.13 ± 2.45	25.08 ± 3.59	No	20.46	20.43	No	1.57	1.37	No	15.91	4.91	Yes	5.79	6.89	No	2.94	0.69	Yes	2.71	2.03	No	10	245.687	101.548	10	266.74	18.9492
22	Liang	2021	original	China	East	Fecal	Rotterdam criteria	Cross-sectional study	16S rRNA, V4	Shannon index	overweight VS overweight	28.94 ± 6.13	30.12 ± 5.20	No	27.34	26.05	No	1.69	1.16	No	13.91	4.61	Yes	5.71	6.57	No	2.57	0.73	Yes	4.67	2.69	No	10	3.0083	1.0535	10	3.085	0.2107
22	Liang	2021	original	China	East	Fecal	Rotterdam criteria	Cross-sectional study	16S rRNA, V4	Shannon index	normal weight VS normal weight	24.13 ± 2.45	25.08 ± 3.59	No	20.46	20.43	No	1.57	1.37	No	15.91	4.91	Yes	5.79	6.89	No	2.94	0.69	Yes	2.71	2.03	No	10	3.29	0.2988	10	3.0858	0.4022
22	Liang	2021	re-analysis	China	East	Fecal	Rotterdam criteria	Cross-sectional study	16S rRNA, V4	Simpson index	normal weight VS normal weight	24.13 ± 2.45	25.08 ± 3.59	No	20.46	20.43	No	1.57	1.37	No	15.91	4.91	Yes	5.79	6.89	No	2.94	0.69	Yes	2.71	2.03	No	10	4.85538	0.4776	10	4.79039	0.76358
22	Liang	2021	re-analysis	China	East	Fecal	Rotterdam criteria	Cross-sectional study	16S rRNA, V4	PD whole tree	normal weight VS normal weight	24.13 ± 2.45	25.08 ± 3.59	No	20.46	20.43	No	1.57	1.37	No	15.91	4.91	Yes	5.79	6.89	No	2.94	0.69	Yes	2.71	2.03	No	10	10.9877	2.8456	10	11.8349	2.30573
24	Haudum	2020	original	Austria	West	Fecal	Rotterdam criteria	Pilot cohort	16S rRNA, V1-2	PD whole tree	POCS women VS healthy women	median = 27, IQR = 5.9	median = 32, IQR = 12.0	Yes	24.9	22.3	No	1.3	1.1	Yes	9.3	5.8	Yes	7.5	9.2	No	1.5	1.2	Yes	1.7	0.8	Yes	24	36.8247	4.0422	20	40.9028	5.0302
25	wang	2023	original	China	East	Fecal	Rotterdam criteria	Cross-sectional study	16S rRNA, V4	observed species	POCS women VS healthy women	29.92 ± 3.39	31.00 ± 2.96	No	n/a	n/a	n/a	0.32	0.25	Yes	5.23	6.73	No	5.22	6.73	Yes	n/a	n/a	n/a	2.04	1.6	No	24	374.083	67.4817	24	311.002	66.0147	dietary information: estimated dietary Cu intake
25	wang	2023	original	China	East	Fecal	Rotterdam criteria	Cross-sectional study	16S rRNA, V4	Shannon index	POCS women VS healthy women	29.92 ± 3.39	31.00 ± 2.96	No	n/a	n/a	n/a	0.32	0.25	Yes	5.23	6.73	No	5.22	6.73	Yes	n/a	n/a	n/a	2.04	1.6	No	24	4.74576	0.619855	24	4.5908	0.658596
25	wang	2023	original	China	East	Fecal	Rotterdam criteria	Cross-sectional study	16S rRNA, V4	Chao1	POCS women VS healthy women	29.92 ± 3.39	31.00 ± 2.96	No	n/a	n/a	n/a	0.32	0.25	Yes	5.23	6.73	No	5.22	6.73	Yes	n/a	n/a	n/a	2.04	1.6	No	24	338.916	78.8177	24	342.857	80.7882
25	wang	2023	original	China	East	Fecal	Rotterdam criteria	Cross-sectional study	16S rRNA, V4	Ace index	POCS women VS healthy women	29.92 ± 3.39	31.00 ± 2.96	No	n/a	n/a	n/a	0.32	0.25	Yes	5.23	6.73	No	5.22	6.73	Yes	n/a	n/a	n/a	2.04	1.6	No	24	329.412	76.4706	24	335.294	74.5098
26	Yin	2022	original	china	East	Fecal	Rotterdam criteria	Cross-sectional study	16S rRNA, V3-4	Chao1	overweight VS overweight	29.04 ± 3.89	29.9 ± 2.98	No	28.19	29.03	No	0.46	0.19	Yes	6.89	3.17	Yes	6.27	5.64	No	1.23	0.56	Yes	4.67	4.27	No	25	142.55	27.7453	20	134.202	29.4392
26	Yin	2022	original	china	East	Fecal	Rotterdam criteria	Cross-sectional study	16S rRNA, V3-4	Shannon index	overweight VS overweight	29.04 ± 3.89	29.9 ± 2.98	No	28.19	29.03	No	0.46	0.19	Yes	6.89	3.17	Yes	6.27	5.64	No	1.23	0.56	Yes	4.67	4.27	No	25	3.8573	0.3792	20	3.8146	0.4144
26	Yin	2022	original	china	East	Fecal	Rotterdam criteria	Cross-sectional study	16S rRNA, V3-4	Chao1	normal weight VS normal weight	28.96 ± 3.87	28.53 ± 3.19	No	20.68	20.01	No	0.51	0.31	Yes	12.23	6.12	Yes	6.6	4.58	Yes	1.93	2.05	No	2.94	1.8	No	25	130.256	31.9492	20	148.559	40.1056
26	Yin	2022	original	china	East	Fecal	Rotterdam criteria	Cross-sectional study	16S rRNA, V3-4	Shannon index	normal weight VS normal weight	28.96 ± 3.87	28.53 ± 3.19	No	20.68	20.01	No	0.51	0.31	Yes	12.23	6.12	Yes	6.27	5.64	Yes	1.93	2.05	No	2.94	1.8	No	25	3.7075	0.4125	20	3.9567	0.4567
27	Yu	2022	original	china	East	Fecal	Rotterdam criteria	Cross-sectional study	16S rRNA, V3-4	Chao1	POCS women VS healthy women	28.95 ± 5.83	26.75 ± 5.46	No	23.81	22.54	Yes	0.61	0.24	Yes	12.63	5.09	Yes	4.32	5.14	Yes	3.09	1.01	Yes	n/a	n/a	n/a	20	305.669	105.43	20	379.566	430.952
27	Yu	2022	original	china	East	Fecal	Rotterdam criteria	Cross-sectional study	16S rRNA, V3-4	Shannon index	POCS women VS healthy women	28.95 ± 5.83	26.75 ± 5.46	No	23.81	22.54	Yes	0.61	0.24	Yes	12.63	5.09	Yes	4.32	5.14	Yes	3.09	1.01	Yes	n/a	n/a	n/a	20	5.282	0.8173	20	5.8731	0.506
28	Yang	2022	original	china	East	Fecal	Rotterdam criteria	Cross-sectional study	METAGENOMICS	Shannon index	POCS women VS healthy women	29.34 ± 2.88	29.89 ± 3.36	No	23.46	20.44	Yes	0.68μg/L	0.44μg/L	Yes	10.75	5.51	Yes	6.69	7.28	Yes	n/a	n/a	n/a	2.29	0.92	Yes	32	11.2928	0.3652	18	11.6467	0.3369
28	Yang	2022	original	china	East	Fecal	Rotterdam criteria	Cross-sectional study	METAGENOMICS	Simpson index	POCS women VS healthy women	29.34 ± 2.88	29.89 ± 3.36	No	23.46	20.44	Yes	0.68μg/L	0.44μg/L	Yes	10.75	5.51	Yes	6.69	7.28	Yes	n/a	n/a	n/a	2.29	0.92	Yes	32	0.2897	0.1676	18	0.4291	0.2172
